# Supplementary material for: Exceptional longevity and muscle and fitness related genotypes: a functional in vitro analysis and case-control association replication study with SNPs THRH rs7832552, IL6 rs1800795, and ACSL1 rs6552828
Source: Front Aging Neurosci. 2015 May 6;7:59. doi: 10.3389/fnagi.2015.00059 (PMC4422078; doi:10.3389/fnagi.2015.00059)
Supplement: Supplementary file 1 [file Table1.XLSX]

## Sheet: Haplotype Europeans (HapMap)
	rs16892496	rs7832552
NA06985_c1	C	T
NA06985_c2	A	C
NA06993_c1	A	C
NA06993_c2	A	C
NA06994_c1	A	C
NA06994_c2	C	T
NA07000_c1	C	T
NA07000_c2	A	C
NA07022_c1	C	T
NA07022_c2	A	C
NA07034_c1	C	T
NA07034_c2	A	C
NA07055_c1	A	C
NA07055_c2	C	T
NA07056_c1	A	C
NA07056_c2	C	T
NA07345_c1	A	C
NA07345_c2	A	C
NA07357_c1	A	C
NA07357_c2	A	C
NA11829_c1	C	T
NA11829_c2	A	C
NA11830_c1	A	C
NA11830_c2	C	T
NA11831_c1	C	T
NA11831_c2	A	C
NA11832_c1	A	C
NA11832_c2	A	C
NA11839_c1	A	C
NA11839_c2	A	C
NA11840_c1	A	C
NA11840_c2	A	C
NA11881_c1	C	T
NA11881_c2	A	C
NA11882_c1	A	C
NA11882_c2	C	T
NA11992_c1	A	C
NA11992_c2	A	C
NA11993_c1	A	C
NA11993_c2	C	T
NA11994_c1	A	C
NA11994_c2	C	T
NA11995_c1	A	C
NA11995_c2	A	C
NA12003_c1	A	C
NA12003_c2	C	T
NA12004_c1	C	T
NA12004_c2	A	C
NA12005_c1	A	C
NA12005_c2	A	C
NA12006_c1	C	T
NA12006_c2	A	C
NA12043_c1	A	C
NA12043_c2	C	T
NA12044_c1	A	C
NA12044_c2	C	T
NA12056_c1	A	C
NA12056_c2	C	T
NA12057_c1	A	C
NA12057_c2	C	T
NA12144_c1	A	C
NA12144_c2	C	T
NA12145_c1	A	C
NA12145_c2	C	T
NA12146_c1	A	C
NA12146_c2	C	T
NA12154_c1	C	T
NA12154_c2	A	C
NA12155_c1	A	C
NA12155_c2	A	C
NA12156_c1	A	C
NA12156_c2	A	C
NA12234_c1	A	C
NA12234_c2	C	T
NA12236_c1	A	C
NA12236_c2	A	C
NA12239_c1	A	C
NA12239_c2	C	T
NA12248_c1	A	C
NA12248_c2	A	C
NA12249_c1	C	T
NA12249_c2	C	T
NA12264_c1	A	C
NA12264_c2	C	T
NA12716_c1	C	T
NA12716_c2	C	T
NA12717_c1	A	C
NA12717_c2	A	C
NA12750_c1	A	C
NA12750_c2	A	C
NA12751_c1	A	C
NA12751_c2	A	C
NA12760_c1	C	T
NA12760_c2	A	C
NA12761_c1	A	C
NA12761_c2	A	C
NA12762_c1	A	C
NA12762_c2	A	C
NA12763_c1	A	C
NA12763_c2	C	T
NA12812_c1	A	C
NA12812_c2	C	T
NA12813_c1	C	T
NA12813_c2	A	C
NA12814_c1	C	T
NA12814_c2	A	C
NA12815_c1	C	T
NA12815_c2	C	T
NA12872_c1	A	C
NA12872_c2	C	T
NA12873_c1	A	C
NA12873_c2	A	C
NA12874_c1	A	C
NA12874_c2	C	T
NA12875_c1	A	C
NA12875_c2	C	T
NA12891_c1	C	T
NA12891_c2	C	T
NA12892_c1	A	C
NA12892_c2	A	C

## Sheet: Haplotype Asians (HapMap)
	rs16892496	rs7832552
NA18524_c1	A	C
NA18524_c2	A	C
NA18526_c1	A	C
NA18526_c2	A	C
NA18529_c1	A	C
NA18529_c2	C	T
NA18532_c1	A	C
NA18532_c2	A	C
NA18537_c1	A	C
NA18537_c2	C	T
NA18540_c1	A	C
NA18540_c2	A	C
NA18542_c1	A	C
NA18542_c2	A	C
NA18545_c1	C	T
NA18545_c2	A	C
NA18547_c1	A	C
NA18547_c2	C	T
NA18550_c1	A	C
NA18550_c2	A	C
NA18552_c1	C	T
NA18552_c2	A	C
NA18555_c1	C	T
NA18555_c2	C	T
NA18558_c1	C	T
NA18558_c2	A	C
NA18561_c1	A	C
NA18561_c2	C	T
NA18562_c1	A	C
NA18562_c2	C	T
NA18563_c1	C	T
NA18563_c2	A	C
NA18564_c1	C	T
NA18564_c2	A	C
NA18566_c1	C	T
NA18566_c2	C	T
NA18570_c1	C	T
NA18570_c2	C	T
NA18571_c1	C	T
NA18571_c2	C	T
NA18572_c1	C	T
NA18572_c2	C	T
NA18573_c1	A	C
NA18573_c2	A	C
NA18576_c1	A	C
NA18576_c2	C	T
NA18577_c1	C	T
NA18577_c2	C	T
NA18579_c1	A	C
NA18579_c2	A	C
NA18582_c1	C	T
NA18582_c2	C	T
NA18592_c1	A	C
NA18592_c2	A	C
NA18593_c1	C	T
NA18593_c2	A	C
NA18594_c1	A	C
NA18594_c2	C	T
NA18603_c1	A	C
NA18603_c2	C	T
NA18605_c1	C	T
NA18605_c2	C	T
NA18608_c1	A	C
NA18608_c2	C	T
NA18609_c1	A	C
NA18609_c2	C	T
NA18611_c1	C	T
NA18611_c2	C	T
NA18612_c1	A	C
NA18612_c2	C	T
NA18620_c1	A	C
NA18620_c2	C	T
NA18621_c1	A	C
NA18621_c2	C	T
NA18622_c1	A	C
NA18622_c2	C	T
NA18623_c1	A	C
NA18623_c2	A	C
NA18624_c1	A	C
NA18624_c2	C	T
NA18632_c1	C	T
NA18632_c2	C	T
NA18633_c1	C	T
NA18633_c2	C	T
NA18635_c1	A	C
NA18635_c2	A	C
NA18636_c1	C	T
NA18636_c2	A	C
NA18637_c1	A	C
NA18637_c2	C	T
NA18940_c1	C	T
NA18940_c2	A	C
NA18942_c1	A	C
NA18942_c2	A	C
NA18943_c1	A	C
NA18943_c2	C	T
NA18944_c1	A	C
NA18944_c2	C	T
NA18945_c1	C	T
NA18945_c2	C	T
NA18947_c1	A	C
NA18947_c2	C	T
NA18948_c1	A	C
NA18948_c2	A	C
NA18949_c1	A	C
NA18949_c2	C	T
NA18951_c1	A	C
NA18951_c2	C	T
NA18952_c1	C	T
NA18952_c2	A	C
NA18953_c1	A	C
NA18953_c2	C	T
NA18956_c1	A	C
NA18956_c2	A	C
NA18959_c1	C	T
NA18959_c2	A	C
NA18960_c1	A	C
NA18960_c2	C	T
NA18961_c1	A	C
NA18961_c2	A	C
NA18964_c1	A	C
NA18964_c2	A	C
NA18965_c1	A	C
NA18965_c2	A	C
NA18966_c1	C	T
NA18966_c2	A	C
NA18967_c1	A	C
NA18967_c2	C	T
NA18968_c1	A	C
NA18968_c2	A	C
NA18969_c1	A	C
NA18969_c2	A	C
NA18970_c1	A	C
NA18970_c2	A	C
NA18971_c1	A	C
NA18971_c2	C	T
NA18972_c1	C	T
NA18972_c2	C	T
NA18973_c1	A	C
NA18973_c2	C	T
NA18974_c1	C	T
NA18974_c2	C	T
NA18975_c1	A	C
NA18975_c2	A	C
NA18976_c1	A	C
NA18976_c2	C	T
NA18978_c1	A	C
NA18978_c2	A	C
NA18980_c1	C	T
NA18980_c2	C	T
NA18981_c1	C	T
NA18981_c2	A	C
NA18987_c1	C	T
NA18987_c2	C	T
NA18990_c1	A	C
NA18990_c2	C	T
NA18991_c1	A	C
NA18991_c2	C	T
NA18992_c1	C	T
NA18992_c2	C	T
NA18994_c1	A	C
NA18994_c2	C	T
NA18995_c1	C	T
NA18995_c2	C	T
NA18997_c1	C	T
NA18997_c2	A	C
NA18998_c1	C	T
NA18998_c2	C	T
NA18999_c1	C	T
NA18999_c2	C	T
NA19000_c1	A	C
NA19000_c2	A	C
NA19003_c1	C	T
NA19003_c2	A	C
NA19005_c1	A	C
NA19005_c2	A	C
NA19007_c1	C	T
NA19007_c2	C	T
NA19012_c1	C	T
NA19012_c2	A	C
